# Supplementary material for: Ultraprocessed Food Intake, Cognition, and Executive Function in Adults: A Systematic Review
Source: Nutrients. 2026 Apr 25;18(9):1361. doi: 10.3390/nu18091361 (PMC13165159; doi:10.3390/nu18091361)
Supplement: Supplementary file 1 [file nutrients-18-01361-s001.zip]

Archive with 1 entries (1 files):
- nutrients-4233104-supplementary.pdf
